# Supplementary material for: LC-MS/MS Detection of Tryptophan, Kynurenine, Kynurenic Acid, and Quinolinic Acid in Urine Samples from Drug-Positive and Illicit Drug-Negative Patients with a Known History of Substance Use Disorder
Source: Metabolites. 2025 Nov 18;15(11):749. doi: 10.3390/metabo15110749 (PMC12654100; doi:10.3390/metabo15110749)
Supplement: Supplementary file 1 [file metabolites-15-00749-s001.zip]

Archive with 1 entries (1 files):
- metabolites-3915710-supplementary.pdf
